# Supplementary material for: Additive and Dominance Genomic Analysis for Litter Size in Purebred and Crossbred Iberian Pigs
Source: Genes (Basel). 2021 Dec 22;13(1):12. doi: 10.3390/genes13010012 (PMC8774905; doi:10.3390/genes13010012)
Supplement: Supplementary file 1 [file genes-13-00012-s001.zip]

Archive with 1 entries (1 files):
- genes-1510754-supplementary.pdf
